# Supplementary material for: Multiparametric Renal Magnetic Resonance Imaging for Prediction and Annual Monitoring of the Progression of Chronic Kidney Disease over Two Years
Source: J Clin Med. 2023 Nov 24;12(23):7282. doi: 10.3390/jcm12237282 (PMC10706883; doi:10.3390/jcm12237282)
Supplement: Supplementary file 1 [file jcm-12-07282-s001.zip]

Archive with 1 entries (1 files):
- Figure S1.emf
